# Supplementary material for: Functional conservation of EXA1 among diverse plant species for the infection by a family of plant viruses
Source: Sci Rep. 2019 Apr 11;9:5958. doi: 10.1038/s41598-019-42400-w (PMC6459814; doi:10.1038/s41598-019-42400-w)
Supplement: Supplementary file 2 — Suppl. Table 2 [file 41598_2019_42400_MOESM2_ESM.xlsx]

## Sheet: Table S2
Supplementary Table 2 Protein sequences analyzed in Fig. 5 and Suppl. Fig. 4
Scientific Name	Genome version or Acc. No.	Locus Name	Peptide Sequence
EXA1 homologs
Amborella trichopoda	v1.0	evm_27.TU.AmTr_v1.0_scaffold00059.49	MAERSNADAHSNASQQSLPKDTMGAETAIPLSPQWLLPKPGESKSGSALGDSHMSPHPGYSNRPDFLNKSSGGGEEHLDTERKRDVWRSPMNDSETIRRDRWRDEERESNSALRRDRWRDGGEKENPETRRMERWTENSLVKASGEARRAPSERWGDSGNKETNFEQRRESKWNPRWGPDDKDSDNRRDKWVDSGRDGEVSRDKGMLPMVNHAKESDRDGEHHPRSWRSSNSLQIRGRVEPSNMPPPNPVKQSSIYGFGRGRGDHLSSSFSVGRGRVSSTGNMSANSYSNSGSLGVSFDKSEVGHGDALNLRYNRTKLLDIYRLVDVKSVSTKLIDGLKEVPSLTQTEPLEPLALLAPTPEEEIVLTGIDKGDIVSSLPPQVPKDVSVGRSTLTTDVAQ…
Aquilegia coerulea	v1.1	Aquca_010_00464	MAPNTNNAASHPNHSSSDTQQQLLQDTQGSDNSIPLSRQGLLAKPGEDKPGNVVGVNYLLDPQGSELGPYPGYNTHSDSLKSSANGEKSNDTGKKKDVFRPSVFNKESSHHDRWREERDSSSALRKDRWRESDKELGDTRKMERWTYSSNKNVGEPTHASSERWTDSSSRESNFDQRREGKWSTRWGADNHESKSRHENYRDVESPRDKGLPHLTSHGKEEKDGEHRRPWRSSKSVSHSSESGEPPHQIPNVNKKISSFGYSRTHGETNLSTTNHGRVSSEANFIKDSASPHSSSIAMSKVEGDSGEYSPLRYCRMQLLSVYRTTNLTSLRKPLDAFVDVPSLTEEKLLEPLALSAPTSEEMVILKGIDNGEVVSSDVPQVSRDGSVGRNSTDIVNVEA…
Arabidopsis lyrata	v1.1	494724	MANSSAGSAEDHRNKHLSVNPPHQIFKDIQGSDNAIPLSPQWLLSKPGENKTGMGTGDPNQYGNHSDVVRPTGNGEETPDNLKKKDVFRPSLLDAESGRRDRWRDEERDTLSSVRKDRWRNGDKDSGDNKKVDRWDNVAPKFGEPRRGPNDRWTDSGNKDAAPEQRRESKWNSRWGPDDKETEIPRNRWDEPGKDGEIIREKGPSLPTGDGDHYRPWRPSQGRGRGEALHSQSTPNKQVTPFSHSRGRGENTAIFSAGRGRLSPGGSLFTNASNQSHPPGSASDKGGSGPGETPHLRYSRMKLLDVYRMADTECYEKFPDGFIEVPSLTSEQPTDPLALCAPSSDEVNVLDAIEKGKIVSSGAPQTTKDGPSGRNPVEFSQPRRIRPAGSREDMTFGAE…
Arabidopsis thaliana	columbiaTAIR10	AtEXA1 (AT5G42950)	MANSSAGSAADHRNKHLSVNPPHQIFKDIQGSDNAIPLSPQWLLSKPGENKTGMGTGDPNQYGNHSDVVRTTGNGEETLDNLKKKDVFRPSLLDAESGRRDRWRDEERDTLSSVRNDRWRNGDKDSGDNKKVDRWDNVAPKFGEQRRGPNDRWTDSGNKDAAPEQRRESKWNSRWGPDDKEAEIPRNKWDEPGKDGEIIREKGPSLPTSDGDHYRPWRPSQGRGRGEALHNQSTPNKQVTSFSHSRGRGENTAIFSAGRGRMSPGGSIFTSAPNQSHPPGSASDKGESGPGEPPHLRYSRMKLLDVYRMADTECYEKFPDGFIEVPSLTSEEPTDPLALCAPSSDEVNVLDAIEKGKIVSSGAPQTSKDGPTGRNPVEFSQPRRIRPAGSREDMTFGAE…
Boechera stricta	v1.2	Bostr.3148s0183	MANSSAGSTADHRNKHLSINPPHQIFKDIQGSDNAIPLSPQWLLSKPGENKTGMGTGDLNPYGNHSDVVRPTGNGEETPDNPKKKDVFRPSLLDAESGRRDGWRDEERDTLSTVRKDRWRNGDKDFGDNKKVDRWDNVGPKFGEPRRGPNDRWTDSGNKDAVPEQRRESKWNSRWGPDDKETEIPRNRWDEPGKDGEIIREKGPSLPTGDGDHYRPWRPSQGRGRGEALHSQSTPNKQFPAFSHSRGRGDNTAIFSAGRGRLSPGGSLFTSVSNQSHAPRSASDKGESGPGEPPHLRYSRMKLLDVYRMADTECYEKFPDGFIEAPSLTCDQPSDPLALCAPSSDEVNVLDAIEKGKIVSSGAPQTTKDAPGGRNPVELSQPRRIRPAGSREDMTFAAE…
Brachypodium distachyon	v3.1	Bradi1g58030	MAASPDRANDDLRRRLAVDTPPPPQIAREKQGLDTDMPLSPQWLMKEPSSQGTRSDATKTSGNGEDKKKDVFRASVLDGETGRRDRWRDDEREPNSGLRETNSVPRWTRWRETDKEHGDTRKVEKWSDDSSKYSVDGRRAPQERWGDNSNKEGNYDQRRDGKWSTRWCSNDKESENWRDRWGDSGKDGDSSREKGFSQFVSHGKDGNNHDKDTEKDDNISRSWKSSHPVGRGRGDSSYHPLQTSQKPSSMYGYGRGKPDNEPTGFTGSRGKITPGTSSTNTGSTGSSRPFHLGLLSDRPGGASGDRTAFRYSRMKLLDIYRTTSHVTDFKMPFDICEEGSAFMQEEILEPLALFAPTAEEATILKAIDKGEIINSGVYQVSKDGSVGKSNPDGVPSKQS…
Brachypodium stacei	v1.1	Brast06G224700	MAASPDRANDDLRRRLAVDTPPPPQIAREKQGLDTDMPLSPQWLMKEPSSQGTRSDAAKTSGNGEDKKKDVFRASVLDGETGRRDRWRDDEREPNSGLRETNSVPRWTRWRESDKEHGDTRKVEKWSDDSSKYSVDGRRAPQERWGDNSNKEGNYDQRRDGKWSTRWGSNDKESETWRDRWGDSGKDGDSSREKGFSQFVSHGKDGNNHDKDTEKDDNISRSWKSSHPVGRGRGDSSYHPSQTSQKPSSMYGYGRGKPDNEPTGFTGSRGKITPGTGSTNTGSTGSSRPFHLGLLSDRPGGASGDRSAFRYSRMKLLDIYRTTSHVTDFKMPFDICEEGSAFMQEEILEPLALFAPTTEETTILKAIDKGEIINSGVYQVSKDGSVGKSNPDGVPSKQS…
Brassica rapa	FPsc v1.3	Brara.I01766	MANSSADSAADHRSKHLSINPPHQIFKDVQGSDNPIPLSPQWLLSKSGKSKAGMGTVEAQGLHNPSGNGEETPDNPKKKDVFRPSLLTAETGRREGWRDEERDTFSAARNDRWRNGDKDFGDSKKVDRRDNVGSRQFGEPRRWTDSGNKDAGTEQRRGPSDRWTDSGNKDAGTEQRRESKWNSRWGPDDKEAENARNKWDEAGKDGEIIREKGPSLPSSDGDHYRPWRPSQGRGRGESLHSQSTPNKQGTAFSHSRGRGENTAIFSAGRGRMSSGGSLFTNQSHPPGSASEKGESGTGEPYHLRYSRMKLLDVYRIADTVCFEKFPDGFIEVPSLTCEQPSDPLAICAPSSEEVNILDGIEKGKIVSSGAPQISKDGPSGRNPAEFSQPRRLKPAGSRE…
Capsella grandiflora	v1.1	Cagra.1957s0005	MANSSAGSAADHRNKHLSINPPHQIFKDIQGSDNAIPLSPQWLLSKPGENKTGMGTGDPNPYGSHSDVVRPTGNGEETPDNLKKKDVFRPSLLDAESGRRDHRWRDEERDTLSTVKKDRWRNGDKEFGDNKKVDRWDNVAPKFGEPRRGPNDRWTDSGNKDAVPEQRRESKWNSRWGPDDKEAEIPRNRWDEAGKDGEIIREKGPSLPTGDGDHYRPWRPSQGRGRGEALHTQSTPNKQVPAFSHSRGRGENTAIFSAGRGRLSPGGSLFTNASNQSHAPGYSSDKVESGPGEPPHLRYSRMKLLDVYRMADSECYEKFPDGFIEVPSLTCDQPSDPLALCAPSSDEVNILDAIEKGKIVSSGAPQTTKDGPGGRNPVEFSQPRRTRPAGSREDMTFGV…
Capsella rubella	v1.0	Carubv10025736m.g	MANSSAGSAADHRNKHLSINPPHQIFKDIQGSDNAIPLSPQWLLSKPGENKTGMGTGDPNPYGSHSDVVRPTGNGEETPDNLKKKDVFRPSLLDAESGRRDHRWRDEERDTLSTVKKDRWRNGDKEFGDNKKVDRWDNVAPKFGEPRRGPNDRWTDSGNKDAVPEQRRESKWNSRWGPDDKEAEIPRNRWDEAGKDGEIIREKGPSLPTGDGDHYRPWRPSQGRGRGEALHTQSTPNKQVPAFSHSRGRGENTAIFSAGRGRLSPGGSLFTNASNQSHAPGYSSDKVESGPGEPPHLRYSRMKLLDVYRMADSECYEKFPDGFIEVPSLTCDQPSDPLALCAPSSDEVNILDAIEKGKIVSSGAPQTTKDGPGGRNPVEFSQPRRTRPAGSREDMTFGV…
Carica papaya	ASGPBv0.4	evm.TU.supercontig_64.81	MANTAGSDSRHNLSVTSPHQISKDAQGSDNPIPLSPQWLLSKPGESKLGIGSGEGHVSPYSSHGSRSDFMKSSGNGEEMHDVQKKKDVLRPSLLDMETGRRDRWRDEERDTHSSIRKDRWRDGDKEFTDMRKVERWVDSSATKHFGEARRAPSERWTDTDGLVQVPSLMQEEPSEPLALCTPNSEEMVVLKGIDKGDIVSSGAPQMTKDGSAGRNSMDYMQSRRNKLAGSREDLLHSADDYKEESVDNSKAYLDNKFTVEAFREDSALSRKADEIPNNRELNMQGSNSIHPGSTWRSSSLGDRSSSHSHDWRDIPGDTKPRNPDMGWSQPSKDSTNKWESNLANSSLPKDELKWNTTEDPILKRQPSLVPDREQEAAKLSQPSPEELSLYYKDPQGQIQ…
Citrus clementina	v1.0	Ciclev10000013m.g	MAANSSASDSRHQLPVAPPLQIPKDVQGSDNPIPLSPQWLLPKPGESKPGIGTGESHFSQHPAHGDHSEIKKSSGTGEEMNEIHKKKDVFRPSLLDMETGRRDRWRDEERDTNSLVRKDRWRDGDKEHGDNRRMDRWTENSSSRHFGEARRTPSDRWTDSGNRDTNYDQRRESKWNTRWGPDDKETDGLREKWSDSSKDSDMHHDKGLSHVSGHGKDEREGENYRPWRSNLLQSRGRGDTSHHQNLTPNKQVPAFSYSRGRGEGTPPVFSAGRGKLISGGNSINSVSTHSQSLAILSDRVESNHGEYLPLRYSRTKLLDVYRMTDMRSYKKLIEGLAQVPSLTQEEPLEPLAFYAPNPDESAVLKGIDKGDIVSSGAPQISKDGSVGRNSVDFTPSRRT…
Citrus sinensis	v1.1	orange1.1g000269m.g	MNEIHKKKDVFRPSLLDMETGRRDRWRDEERDTNSLVRKDRWRDGDKEHGDNRRMDRWTENSSSRHFGEARRTPSDRWTDSGNRDTNYDQRRESKWNTRWGPDDKETDGLREKWSDSSKDSDMHHDKGLSHVSGHGKDEREGENYRPWRSNLLQSRGRGDPTHHQNLTPNKQVPAFSYSRGRGEGTPPVFSAGRGKLISGGNSINSVSTHSQSLAILSDRVESNHGEYLPLRYSRTKLLDVYRMTDMRSYKKLIEGLAQVPSLTQEEPLEPLAFYAPNPDESAVLKGIDKGDIVSSGAPQISKDGSVGRNSVDFTPSRRTKHDSREDLSLAVDDSKDENSDNLKGGYANYSDGSSLDRQTHNYVSNTKMETIQDQKSHTDNKFRTEASKEDSTPYRRPE…
Cucumis sativa	v1.0	Cucsa.232240	MAGRFDFGSRPNLSVSSPLHAANDVQGSENPIPLSPQWLLPKPGESKHGIGTGENHFSHQPAYGNRMDMMKGSENYEDMNDTQKKKEVFRPSLTDSETGRRDRWHDEERENNSSMRKDRWRDGEKEMGDSRKMDRWNEDSSTRVFRESRRGPSERWSDSNNRDNVHYDQRRESKWNTRWGPDDKETEGFREKRVDSGRDGDLHLDKNFSHVSNYGKNDRDGDHYRPWRSSSAQGRGKGELPHHQTQTPSKQVPAFSHRGRADNTPPTFSLGRGIISSGVNPTNSIYSSPNYLGASSEKSGREPYYYKYSRTKLLDVFRTTNLTSQQTLKDVFVPVPTLTLDEPLEPLALCAPTTEEMTFLKGIDKGEIVSSGAPQVSKDGRNSSEFMQARRTKLGVSPS…
Eucalyptus grandis	v2.0	Eucgr.F01902	MAHTTGFDSRPSLSLTPPRQIPKDVQGSENPIPLSPQWLLPKPGDTKLALGPGENNFSPRSMHGRSEMTKLPENCDEMADIQKKKDVFRPSLLDMETGRRDRWRDEERDTNSSIRKDRWRDFDRELGDTRKTERWENSARSFGELRRAPSGRWTDSGSRDNNSHEQRRDSKWSTHWGPDDKGTDGSREKWMDSGKNGDVPNKGLVSLGNNRKDEDHIRPWRPSSLQGRSRGEPPHHQTPTNRHVPAFSYGRGSGENDQATFSLGQAKNNSGGSTFDRMMPTAVTVSEKGDSVHGESSALRYSRTKLLDIYRMTDVSSLQNIRHGFTQVPSLTQEEVSEPLALCSPNPDELVVLKEIDKGEIITSGAPQISKDGSVGRNSIGFSHSRQAKIAESREDVPI…
Eutrema salsugineum	v1.0	Thhalv10003129m.g	MANSSADSAADHRNKHLSINPPHQIFKDIQGSDNAIPLSPQWLLSKPGENKTGMGTVEAQALHNPYGNHSDPVRSTGNGEETPDNLKKKDVFRPSLLDAESGRRDRWRDEERDTLSTVRKDRWRNGDKDFGDNKKIDRWDNVAPRHFGDPRRAPNDRWVDSGNKDAGTEQRRESKWNSRWGPDDKEGEITRNKWDEAGKDGEIIREKGPSLPSGDGDHYRPWRPSQGRGRGEALHSQSTPNKQVTPFSHSRGRGDNTAIFSAGRGRMSPGGGLFTSASNQSHPPGSASEKGESGPGEPSHVRYSRMKLLDVYRMAGTECFEKFPDGFIEVPSLTCEQPSDPLAICAPSSEEVTVLDGIEKGKIVSSGAPQISKDGPSGRNPAEFSQPRRIRPAGSREDM…
Fragaria vesca	v1.1	gene15131-v1.0-hybrid	MADITDSGSRHHLSVTTPPQISKAGQGSENPIPLSPQWLLPKPGENKPGALSGMQEKPLSPNPSFGNRSDTMKLSGNGEDIHDTQKKKDVFRPSLMDMETGGRRERWRDEERDTNSAVRKDWWRDGDKELNDTRRMDRRTENTPTKHFGEARRAPSERWTDSSNKESNYEQRRESKWNSRWGPDNKEAEGLRDKWADSGKDGSMPDKGSSHVGIHGKDEKDGDHYRPWRSNSSQIRGRGEPSHNQTPPVNKYIPGRGRGESTPPTFSVGRGRVGPGGSCMSSVPTISQSVGILDKVEIEHGESYPFRYSRTKLLDVYRTADMRSYRKLVDGFIDVTSLTLGEPLEPLALCAPNSEEMALLKGIDKGDIVSSGAPQVSKDGRNPVDFTQTRRTNLGSRED…
Glycine max	Wm82.a2.v1	Glyma.04G032700	MADRASATTRLHISAAPPFPISKDFHGPDNPIPLSPQWLLPKPGESKPAIGTVENHVISTPPNGNRSETVKTSGDGEDANDGHKRKDVFRPSMLDSESGRRDRWRDEERDTKSSIHKDRWRNGDKNLSDTQRMDRWTENVSMRHFGEARRATSDRWNGSSNRDTNFEQRRESKWNTRWGPDDKAPEGLCEKWNDPGKDSDLHVDKGLSNISNLVKDEKEGDHYRPWRPNSSQSRGRVEPTHHQNVMPNKQVSALSYRRGRGEDTTPGIAFGRARLSSGGSSINSTYMHSQYPGTLLDKVESEQGEAHPFRYSRANLLDVYRVADMHTSRKLVEFVQVPSVTQDEPLEPLALGAPNSEELSVLKDIDKGEIISSSAPQVPKDGLNSTEFTHSRQMKLVKA…
Glycine max	Wm82.a2.v1	Glyma.06G032600	MADRASASTRLHISAAPPFPISKDFHGPDNPIPLSPQWLLPKPGESKPAIGTVENHVISTPPNGNRSETVKTSGNGEDVNDDHKRKDVFRPSMLDSKSGCRERWRDEERDTKSSIHKNRWRNGDKNLSDTQRMDQRTENPSTRHFGEARRGTSDRWNDSGNRDTNFEQRHESKWNTRWGPDDKAPEGLREKRSSPGKDSDRHVDKGLPNISNLVKDEKEGDHYRPWRRNSSQSRGRVEPTHHQNGMPNKQVSALPYGWGHGEDTPPVIAFGRARLGSGGSSINSTYMHSQYPGTLLDKVESEQGEARPFRYSRTNLLDVYRVADMHTSRKLVEFVQVPSVTQDEPLEPLALCSPNSEELSVLKDIDKGEIISSSAPQLPKDGRNSTEFTHSRRMKPVNA…
Glycine max	Wm82.a2.v1	Glyma.14G075800	MAQQRATSDTRPNNLAVTPPLQISKDVQGSDNPIPLSPQWLLPKPGESKPGSGSVENHVVSNSPFGHHSETVKTSGNGEDVLDTHKKKDVFRPSMFDSESGRRDRWRDEERDTKSSIRKDRWKDGDKDLGDSRRVDRRTDNLSAKNFAEARRGASDNHRWNDSGNRETNFDQRRESKWNTRWGPDDKEPEGIREKWSDSGKDGDSYLEKGLFNISNQGKDEKEGDHYRPWRPNYSQSRGRVDPSHTTPNKPASTFSYGRGRGDNTPPVSSLGHGLAGSFGSSLSSTYPGTALEKVEGGREENRPFKYNRTKLLDVYRMTGMGTDRKLVDDFVQVPNLTQDEPVEPLAFLAPNSEELTVLKGIDKGEIISSNAPQVPKDGRSSTDFTHTRRMKPDRGEDG…
Glycine max	Wm82.a2.v1	Glyma.17G249900	MAEPRAASDTRLNLSVAPPLQISKDVQGSDNPIPLSPQWLLPKPGESKPGSGSVENHVVSNSPFGNRSETVKTSGKGEDVHDAHKKKDVFRPSMFDSESGRRDRWRDEERDTKSSVRKDRWRDGDKDLGDSRRVDRWTDNLSTKNFAEVRRGPSDNHRWNDSGNRETNFDQRRESKWNTRWGPDDKEPEGIREKWSDSGKDGDIHLEKGLPNISNQGKDEKEGDHYRPWRPNYSQSRGRVEPSHTTPNKPASTFSYGRGRGENTSPVSSLGHGRAGSFGSSLSSTYPGTALEKVESGHEENHPFKYNRTKLLDVYRMTGMGTNRKLVDDFVQVPNLTQDEPVEPLALLTPNSEELTVLKGIDKGEIISSSAPQVPKDGRSSTDFTHTRRMKPGSAPFQD…
Gossypium raimondii	v2.1	Gorai.002G128500	MAHTSASDSRRHLTVNPHHPISKDVQGSDNPIPLSPQWLLSKPGENKPGMGTMENHPVPYPAHGGRSEVIKPSGNGEGMHGTPKKDVFRPSLLDMETGRRDRWRDEERDTHSALRKDHWRDGDKELSDNRRMDRWADNLPSRQFGEARRAPTERWTDSGNRDSNYDQKRESKWNSRWGPDDKNNEKSRDKWVDSGRDGDMLLDKGLPHLSSHGKDVKEGDHYRPWRSTSSQSRGRGEPPHHQALTPSKQVPTFSYGRGRGESHSSPFSAGHGRGSSGGNTGASIPSYNQTLGNISNRSEIDHGEPSPLRYSRKKLLDLYMRTDMRIYQNLVEELLSVPSLTQNESLEPLALCAPSSDEMLVLKGIDKGDITSSGAPQMPKDGSASRNSTEFTHSRRNKI…
Gossypium raimondii	v2.1	Gorai.002G128600	MAHTSASDSRRLLTVNPPHPISKDVQGSDNPIPLSPQWLLSKPGENKPEIGTMENHSVPYPSHGGHSEVMKPSGNGEGIHDTPKKDVFRPSLLDMETGRRDRWRDEERDTHSSLRKDHWRDGDKELSDTRRVDRLVDNLPSRQFGEARRAPTERWTDSGNRDSNYDQKRESKWNTRWGPDDKNNERSRDKWADSGRDGDMPLDKGLPHLSSHGKDVREGDHYRPWRSTSSQSRGRGEPPHHQALTPSKQVPTFSYGRGRGESHPSTFSAGRGRGSSGGNSGASIPSHHQTLGTISDKGVIDHGEPSPLQYSRKKMLDLYMRTDLRIYQKLIEELLSVPSLTQNEPLEPLALCAPNSDEMLVLKGIDRGDITSSGSPQMPKDGPASRNSTEYTHPRRNKI…
Kalanchoe laxiflora	v1.1	Kalax.0001s0214	MADRNASDSRHGLSLSAPPPISKDNQGSESSIPLSPQWLLPKMGDSKHETGNEDDHSSNNSRHLDIPKSPRSPEEVVDPPKKKDVFRPSLLDQETSRRDRWRDEERDTNPSVRRDRWREGDKEPTEIRKTDRWTDSSASKSYGETRRAAADRWGDSSNRDTGYERRESKWTSRWGPNDKDKEVLHEKSQEFARESDIMYDKGLPNPGTHRKDDKEGDVYRPWRSNSSQSRGRGESPHSLNLTSSKGSSFSYGRGRSENQPPAFGHAHGRPNMSTSGNSFGAHSQSSGLVSDKVESIHFESTCLRYSRAKLLDVYKTMDKRSSWKLLDSFVEVPSLTQEELSEPLGLSTPSPEEAVILMGIDKGDILSSGVPAINKEGPAGRHPSEFSQSRRPKFGSKED…
Kalanchoe laxiflora	v1.1	Kalax.0244s0034	MADRNASDSRHGLSLAAPPPISKDNQGSESSIPLSPQWLLPKMGESKHETGNEDDHSSNNSRHLDIPKSPRSTDEVVDPPKKKDVFRPSLLDQETSRRDRWRDEERDTNPSVRRDRWREGDKEPTEIRKTDRWTDSSASKSYGETRRAAADRWGDSSNRDTGYERRESKWTSRWGPNDKDKEVLPEKSQEFARESDTMYDKGLPNSGTHRKDDKEGDVYRPWRSNSSQSRGRGESPHSLNLTSSKGTSFSYGRGRSENQPPAFGHAHGRPNMSTSGNSFGAHSQSSGLVSDKVESIHFESTCLRYSRAKLLDVYKTMDKRSSWKLLDSFVEVPSLTQEELSEPLGLSTPSPEEAVILMGIDKGDILSSGVPAINKEGPAGRHPSEFSQSGRPKFAGSKE…
Linum usitatissimum	v1.0	Lus10012078.g	MASAFASSDSRRPPSLTHPHQISKDGQASDKPIPLSPQWLLPKPGDNKPGAGTGELHFGSHPAHDNRVDCIKSSANCEEMHDIHKKKDISRPSLFDMETGRRDRWRDEERDTNFSVRKDRWRDGDKEVGDSKRVDRWVDNSPGRHYEARRAPTERWTDSGNRDNNHDQRRESKWNTRWGPDDKEADGSREKWTDSSKDVDVPHERGLGVLPTQGKDDREIDHSRPWRSNLPQSRVKGDTPHQTPPSNKQGPMFPYGRGRGESSSTFSAGRGRIGVGGNSLMSVPSHPQPLGAILDKAENGPLRYGRTKLLDLFRRTDMRSSWNLLDGFVHVPSLTQEEMVEPLALRSPEAEEMALLKGIEKGDIISSSAPQMSKDGSMGRNTMDFTNSRRVKPGSMEDG…
Linum usitatissimum	v1.0	Lus10032720.g	MASAFASSDSRRPPSLTHPHQISKDGQASDNPIPLSPQWLLPKPGDNKPGAGTGELHFGSHPTHDNRADCIKSSANGEEMHDIHKKKDVFRPSLFDMETGRRDRWRDEERDTNFSVRTDPWRDGDKEVGDSKQVDRWVDNSSGRHYEARRAPTERWTDSGNRDNNHDQRRESKWNTRWGPDDKEADGSREKWTDSSKDVDVPHERGLGVLPTQGKDDREIDHSRPWRSNLPQSRKGDIPHQTPPSNKQRPMFPYGRGRGESSSTFSAGRGRIGVGGNNLVSVPTHPQPLGAILDKAENFPLIYGRTKLLDLFRRTDMRSSWNLLDGFVHVPSLTQEEMVEPLALRSPEPEEMAVLTGIEKGDIISSSAPQMSKDGSMSRNMMDFSNSRRTKPGSMEDGT…
Malus domestica	v1.0	MDP0000202307	MADLSSSASRNQLSVTTTPQISKGGQGSENPIPLSPQWLLPKPGESKQGMLTGEKLPSPNPSFGSRLDTMKSSGNGDEIHDTQKKKDVFRPSLMDMEAGGRRERWRDEERDTNSSGRKDRWRDGDKEIGDTRRMDRRMENSSAKHFGEARRAPPERWTDSSNKESNYEQRRESKWNTRWGPDDKEAEGLRDKWADSGRDASMHLDKGLSHVGNHVKDEKDGDHYRPWRSNSSQARGRGDPSHNQTTNKNAPIYSSNWGRGENAPPTFSVGRGRGSSGGGSMNSSPTIPQSIGTVLDKVESEHGEPYPLRYSRTKLIDVYRKADMKSYQKLVDGFIEMSSLMVDEPLEPLALCAPNSEEMALLKGIDKGDIVSSGAPQTSKDGRNPNDFTQSRRPKLGSR…
Malus domestica	v1.0	MDP0000292888	MADLSSSASRRHLSVTTPPQISKGGQGSENLIPLSPQWLLPKPGESKTGMLTGEKPPSPNPSXGSRLDTTKSSGNGDEIRDTQKKDVFRPSLMDMEAGGRRECWRDEERDTNSSGRKDRWRDGDKEVGDTRRMDRWMENSSAKHFGEARRAPPERWTDSSNKESNYEQRRESKWNTRWGPNDKEAEGFPDKWADSGRDGLXLDKSLSHVGNHVKDEKDGDHYRPWRSNSSQARGRGDPSYNQTLSANKHAPTHSSNWGRGEITPPSFSLGRGRGSSGGGFMNSSPTIPQSIGTVLDKVESEHGEPYPLRYSRTKLLDVYRKADMKSYQKPVDGFIEVSSLAVDEPLEPLALCAPNSEEMSLLKGIDKGDIVSSGAPQTSKDGRXPNDFTQSRRPKLGSF…
Manihot esculenta	v6.1	Manes.15G188300	MANNSSSDSRHGLSVAPLHQISKDMQGSDNTIPLSPQWLLPKPSESKSGVGVGESHFNAIPPFGNRLENMKLSGNGEEMPDAQKKKDVFRPSSLDMEIGRRDRWREEERDHNSSLVRKDRWRDGEKEVGDTRRMDRWMDNSSARHYEPRRAPSERWTDSVNRETNYDQRRESKWNTRWGPDDKETSARDKWMDSGRDGELPLEKGLPHPPSHGKDEREGDHYRPWRSNSSQSRGRGEPPHHQTLMSNKQVPTFSHGRGRGENTPSFHSQSWGATVLHKGESGPLKYSRTKLLDVYRMTDMKLFSKLLDGFVQVPSLTQEEALEPLALCAPNSEEMAVLKGIDKGDVVSSGAPQISKDNSLGRNLVDLQSRRAKLGSREDVSFPIDNAKDESVDNSKVGY…
Medicago truncatula	Mt4.0v1	Medtr1g022145	MAAPQNSSSDSRPVHTASPLQISKDVQGSDNPIPLSPQWLLSKPGDSKSGTGPMENHGISNPSHGSRSETVKTPGDGEDAQKRKDVFRPSMFDSESGRRDRWRDEERDTERDTKSSVRKDRWRDGDKDLGDSRKGDRWGENPAPKNFGEARRVTSDGQRWNDSGNREANTDQRRESKWNTRWGPNDKEPEGLREKWSDSGKDGDLHLDKGLSHGKDEKEDHVRPWRPSYARGRVEPGHSQSTTPNKQASTFSYGRGRGENTPPPVFSPGHGRGGSSLNSTYTGTALDKVESGHEEPYPFRYNRTKLLDVYRVTNMSRHRKLDDFVQVPNLTQDEPLEPLALMTPSSEELSVLNGIDKGEIISSGAPQVTKEGRGSTDFAHTRRMKPGITPLQDRGEDGG…
Mimulus guttatus	v2.0	Migut.C00714	MADNTEFDSRPNQIPKEIQGSDSSIPLSPQWLLPKPGENKTGVVSGENYVTPHPGQENRPDAMKLVGTGDEFKKKDVFRPSVLDMESGRPDRWRDEERDTNSSVRKDRWREGEREHSDNRKVDRKVDSSVRHYGEARRAPGERWTDSGNGDNHDQRRESKWNTRWGPDDKRTDVVHERWGDSSKEDDVLLDKGSSHIPLHGKDEREGGHYRPWRPNSSYSRGRADPHHQTSSLNKQGPMFPHGRGRGENPASSFTPGRGRVTSGGSSVTHTATSLQSHGPIVEKGESGNGEPYHLNYSRTKLIDIYRTVDMISYAKYLEGIVEVPSLTSEEPVQPLAFCAPTPEELVTLKGIDKGEIITGAPQASKEGSAGRPTTDFMHSRKNRPGSKDDIPVSLDDSK…
Musa acuminate	v1	GSMUA_Achr2G13140_001	MADLSNADGRRELTVDPSPHQTVKDMQGSDNSIPLSPQWLISKAVDKVSIMAELGSHHDNRPDAVKALGAGEDLSNTGKRNDVFRPVLHNLEPGRRDRWHDEERETSSAIRRDRWREGDKEPGDARRIERWSENTFRHSGETRRIPSERWNDSGNKESDQRRESKWNTRWGPGDKESDSWREKWSDSGKGGNGTPDKGTPAPYLSGHGKDINNHGKETEGDDHYSRSWRSNYTLGRGRGDSSHHQLQTPVKQPNMIGYGRIRAENGISSAPIGRGRFNSSMSSTNSDASRSLHLGFSHEKSDGASGDLSTIRYTRMKLLDIYRTTDIKSFRLSLDEFVEVPSLTQVEPLEPLAFSAPTSDESVIIKGIDKGEIVSSGASQLIKESSIGRTNTDAVSSRQ…
Musa acuminata	v1	GSMUA_Achr4G28310_001	MANLSNADSRRGLTVEAPPNQNPKDIQGSDNPIPLSPQWLISKAVDSKELGPHQDNRLDGVKTSGAGDDLTNTGKKKYVFRPILHDSDSGRRDNWHDEERETNSAIRRDRWREGDKEPGEARRMERWSENTSKNFGDARRAPSERWNDSGNKESDQRRESKWNTRWGPGDKESDSWREKWSDSSKGGNGTSEKGAPVPYLISHGKDINNHGKETEGDDHSSRSWRSNYLLGRGRGDSSHQLQMPVKQPNTFGYSRHLGLSYDKPDGASGDLSTLRYTRMKLLDIYRTTDVQSLRLSIGDFIEVPSLTQVEPLEPLAFFAPTPDESVIIKGIDKGEIVSSGAPQLSKESSVGKINPDTVLSRQSKLGSRHDLLTSGDGCKDDNVDNTKSENCGPLESPSY…
Nicotiana benthamiana	v1.0.1	NbEXA1	MGDKAEFDSPHNQVSRDVQGPNNSIPLSPQWLLPKPGESKAGIVTGDNHLGTHPGYAIHSELAKFPGMGDDTHDNQKKKDVFRPSVLDMEPGRRDRWRDEERDTNSAVRRDRWREGDKELGEGRRVERWSDSSGRNHGEGRRVPGERWTDSGNRESNHDQRRESKWNTRWGPDEKEGDAVREKWINPSKDAEMHLEKGSPGLAFSGKDEREGDHYRPWRSTSHGRGRAEPLHQGSTPNKQVPAFSHGRGREDGATTTFSLGRVRALAGVSPMNKGSPHLQPFGSFSEKAESVSSPLRYSRIKMLDVYRVIDMRSCSKFSDGIVQVPSLTQDEPLEPLALCAPSLEELSILKGIDKGDVLSSGAPQVTKDGTLGRNSIDYTQPRRNKLGSREDLSLDDSR…
Oryza sativa	v7_JGI	LOC_Os07g04530	MAATPDRANADLRRRLAVDAPPPPPQIAKDKQGLDTEMPLSPQWLMKVGENKEPSLLGVRSDGSKIPGNDEDTSFSVKRKDVFRASVLDGETGCRERWRDDEREPNSAPRWNRWRETDKEHGDTRKLERWSDDSSKYSVDGRRPPQERWSDSGNKEGNYDQRRDNKWSARRGPNDKESENWRDRWGDSGKDGDAAREKGFSHYIAHGKDGNSHEKDAERDDNISRSWKSSYPVGRGRGDSSHHPSQNTQKSSATYGYGRGKPDNEIASFPGSRGKFTSGSTNTASSGSSRPFHLGLLSDRPGGTSGDRTAFRYSRMKLLDIYRTSHVTDFKMPLGGCEELSAFMQEETLEPLALSAPTTDEAAILKAIDKGDIINSGVHQASKDGPVGKNGREDQQGGM…
Panicum hallii	v2.0	Pahal.B00262	MAATPDRANADLRRRLAVDATPPPQIAREKQGLDTEIPLSPQWLTKVAENKDPISQGVRSDVSKTLGSGEDLGYSAKKKDVFRASVLDGETGRRDRWRDDEREPNSTHRWSRWRETDKEHGDARKVEKWSDDTSKYSVDSRRAPQERWGGDSNNKEGNYDQRRENKWTARWGSNEKESENWRDRWGDSGKEGDASREKGFSHFTGHGKDGNNYEKDTERDDNVSRSWKSSYPVGRGRGDLSHYPSQTPQKSSASYGYGRGKPDNDFANFPSRGKYTSGTSAISSGSSRPFQLGLLSDRPGGASGDRSAFKYSRMKLLDIYRSCDVTDFKIPVDCFEEVSVFLQENALEPLALSAPIAEEAAILKAIDKGDIVNSGVHQASKDGSVGKAGREDQPGGMED…
Panicum virgatum	v1.1	Pavir.Ba03902	MAATPDRANADLRRRLAVDATPSPQIAREKQGLDTDIPLSPQWLVKVAENKDPISQGVRSDVSKTLGSGEDPGYSAKKKDVFRASVLDGETGRRDRWRDDEREPNSTHRWSRWRETDKEHGDTRKVEKWSDDTSKYSVESRRAPQERWGGDSNNKEGNYDQRRENKWTARWGSNEKESENWRDRWGDSGKEGDASREKGFSHFTAHGKDGNNSEKDTERDDNISRSWKSSYPVGRGRGDLSHYPSQTPLKSSATYGYGRGKPDNDFANFPSRGKYTSGTSSGSSRPFQLGLLSDRPGGASGDRSAFKYSRMKLLDIYRSCDVTDFKIPDDCFEEVSVFLQENALEPLTLSAPIAEEAAILKAIDKGDIVNSGVHQASKDGSVGKAGREDQPGGMEDYKG…
Panicum virgatum	v1.1	Pavir.Bb00237	MAATPDRANADLRRRLAVDATPPPQIAREKQGLDTEIPLSPQWLMKVAENKDPISQGVRSDVSKTLGSGEDPGYSAKKKDVFRASVLDGETGRRDRWRDDEREPNSTHRWSRWRETDKEHGDTHKVEKWSDDTSKYSVDSRRAPQERWGGDSNNKEGNYDQRRENKWTARWGSNEKESENWRDRWGDSGKEDDASREKGFSHFTAHGKDGNNYEKDTEKDDNISRSWKSSYPVGRGRGDLSHFPSQTPQKSSATYGYGRGKPDNDFANFPSRGKYTSGTSAISSGSSRPFQLGLLSDRPGGASGDRSAFRYSRMKLLDIYRSCDVTDFKIPVDCFEEVSVFLQENALEPSALSAPIAEEAAILKAIDKGDIVNSGVHQASKDGSVGKAGREDQPGGMED…
Phaseolus vulgaris	v1.0	Phvul.001G015100	MAEQRATSDTRHHLAVAPPLQISKDVQGSDNPIPLSPQWLLPKPGENKLGTGSVESHMVLNPPFGHQSDTVKTSGNGEDVHDVHKKKDVFRPSMFDSESGRRDRWRDEERDTKSSIRKDRWRDGDKEVGDSRRVDRWTDNMTARNFAEARRGASDNHRWNDSGNRETNFDQRRESKWNTRWGPDDKEPEGIREKWSDSGKDGDIHLEKGLSNISSQGKDEKEGDHYRPWRSNYSQSRGRVDPSHTTPNKPVSTFSYGRGRGENTPPVSSIGHGRVGSLGSPLSSTYLGTALEKVHSGHEELSPLKYNRTKLLDVYRVTGMGTNRKLVEDFVHVPNLTQDEPLEPLAILAPNPEELSVLNGIDKGEIISSSAPQVPKDGRSSSDFTHTRRMKPGSAPFQD…
Phaseolus vulgaris	v1.0	Phvul.009G057400	MADHISATRLHHISAAPPLQISKDFHGPDNPIPLSPQWLLPKPGESKPAIGTVENHVISTPPNGNRSEMAKTSENGEDVNDGHKQKDVFRPSMLDSENGRHDRWRDEERDTKSSSSLHKDRWRNGDKDLTDTRRMDRWTENPSTRHFAEARRGTSDRWNDSGNKDTNFEQRRESKWNSRWGPGDKESKGLREKWSDPGKDGDLQVGKSLSNISNLVKDEKEGDHYRPWRSNASQSRGRVEPTHHQNVMPNKQVSVLPYGWGRGEDTSPVTAFGHARFGSGGNSINGTYMHAQYPENLLDKVESQHDGKAHCFRYSRKNLLDVYRVADMHTNRKLVEFVQVPSITQDEPLQPLGFCAPNSEELSVIKDIEKGEIISSSAPQVQKDGRNSTEFTHSRQMKL…
Populus trichocarpa	v3.0	Potri.002G262300	MANNSVSDSRHGLSLTPPFQISKDAQGSDNPIPLSPQWLLPKPGESKPGVGTGESSPLPAYGNRSDSMKSSGNTEEMHDQKKKDVFRPSLLDMETGRRDRWRDEERDTNSTMRKDRWRDGDKELGDSRRMERWTENSSTKHYEARRAPSERWTDSSNRETNYDQRRESKWNTRWGPDNKDTEGSREKWSDSGRDGDTPFEKGLSHHSGHGKDEREVDHYRPWRSNSSQGRGRGEPPHHQSLTPNKQVPTFSYGRGRGESTPTYPLGRGRLSSGGISTNSASTNSQYSGGISDKGESGQLSYSRTKLVDVYRMTDMKSRQLLNGFVQVPLLTLEEPSEPLALCAPNPEELVVLKGIDKGDIVSSGAPQISKEGSLGRNSIDSTQPMRAKPGGKEDVPHSF…
Populus trichocarpa	v3.0	Potri.014G181700	MMPQIVVLLQVVQQQFWLLLAAAAVVKICIPFQCVLADHTCDILYPASTSICSVDDWIFCNINSTNSKETNYDQRRESKWNTRWGPDNDKDTDGLCEKWIDSGRDGDIPFGKDEREDDHYRAWRSNSSQVRGRGESPHHQTPTPNKQVPTFSYNRGRPISDKGESGTLRYSRTKFLDEYRMIDMKSRQLSNGFVQVPSLTLEETCEPLALCAPTPPEEMLNLHPRRAKLGSREDVPHSFDDGKDESLDNSMGGHGTYSDGFSHERKTPYQGSSSKLEMMQEHIMYPDNKSPKLKTDEMPKSRELALEGNTSSNSGTPWRAPSLVKQLNTVSHDWRDASGDFRSRATDMAWNQLQKDPENPCESNFSDPSFSRDEAKSQTDEDPIIKRQPSAVLDWEQEV…
Prunus persica	v2.1	Prupe.1G380700	MADLTNSDSRHHLSVTTPPQISKAGSGSENPIPLSPQWLLPKPGESKPGMLTGEKPPSPNPSFGSRSDTMKASGNGEEIHDTQKKKDVFRPSLMDMETGGRRERWRDEERDTNSSGRKDRWRDGDKELGDPRRMDRRTENSSAKHFGEARRAPPERWTDSSNRESNYDQRRESKWNTRWGPDDKEVEGLHDKWAESGRDGSMHLDKGLPHVGNHVKDEKDGDLYRPWRSNSSQARGRGDPSHNQTLAASKHVPVHSSSWGRGENTPPTFSLGRGRATSGGGFMNSSPTIPQSIGTVLDKVESEHGEPSPLRYSRTKLLDVYRKVDMRSYRKSVDGFIEASSLTVDEPLEPLALCVPNPEEMALLKGIDKGDIVSSGAPQVSKDGRNPIDFTQSRRPKLG…
Ricinus communis	v0.1	30170.t000435	MANNNSRSDSRHSLSVAPPHQISKDAQGSDNPIPLSPQWLLPKPSENKPGVGSGESHFSPFPGYANRSENTKSSGNVEEVHDPQKKKDVFRPSLLDMETGRRDRWRDEERDTNSSLVRKDRWRDGDKELGDTRRMDRWTENLSTRHYDPRRAPSERWTDSGNRETNYDQRRESKWNTRWGPNDKETETVRDKWTDSGRDGDASLEKGLAHLPGHGKDEREGDHFRPWRSNSSQSRGRGEPLHHQTLISNKQVPTFSHGRGRGESSPIFSIGRGRVNNAGGNAVNSISSHSQPLGAILDRGESGPLRYNRTKLLDVYRKTDMKLINKLLDGFVQVPSLTQEESLEPLALCTPNSEEMAVLEGIEKGDIVSSGAPQISKEGSLGRNSMDLQSRRTKHAGSR…
Salix purpurea	v1.0	SapurV1A.0418s0080	MANNSVSGSRPGLSLTPLFQISKDAQGSYNPIPLSPQWLLPKPGESKPGVGTGESSPLPAYGNHSDNTEEIHDQKKKDVFRPSLLDMETGRRDRWRDEERDTNSSLRKDRWRDGDKELGDSRRMDRWPENSSTKHYEARRGPSERWTDSSNRETNYDQRRESKWNTRWGPDNKDTEGLREKWSDSGRDGDTPFEKGLSHHSGHGKDEREGDHYRPWRSNSSQGRGRGEPPHHQTLTPNKQVPTFSYGRGRGENTPTYSLGRGRLSSGGISFNNISTNSQYSGGISDKGESGQLSYSRTKLLDIYRMTDMKSCQLLNGFVQVPLLTLEEPLEPLALCAPSPEEMVVLKGIDKGDIVSSGAPQISKEGSLSRNSIDSTQPLRAKLGSNEDMPHSVDNGRDE…
Setaria italica	v2.2	Seita.2G027900	MDATPDRANADLRRRLAVDAPPPPQIAREKQGLDTEIPLSPQWLMKVAENKDPTSQGVRSDVSKTSGSGEDPGYSAKKKDVFRASVLDGETGRRDRWRDDEREPNSTHRWSRWRETDKEHGDPRKVEKWSDDTSKYSVDSRRAPQERWGDSNNKEGNYEQRRENKWTARWGSNDKESENWRDRWGDSGKEGDASREKGFSHFTAHGKDGNNHEKDTERDDNVSRSWKSSYPVGRGRGDLSHHPSQTPQKSSATYGYGRGKPDNDFANFPSRGKFTSGTNAISSGSSRPFQLGLLSDRPGGPSGDRSAFKYSRMKLLDIYRSCDVTDFKIPVDCFEEVSVFLQENALEPLALSAPIAEEAAILKAIDKGDIVNSGVHQATKDGSVGKAGREDQQGGIEDY…
Setaria viridis	v1.1	Sevir.2G032600	MDATPDRANADLRRRLAVDAPPPPQIAREKQGLDTEIPLSPQWLMKVAENKDPTSQGVRSDVSKTSGSGEDPGYSAKKKDVFRASVLDGETGRRDRWRDDEREPNSTHRWSRWRETDKEHGDPRKVEKWSDDTSKYSVDSRRAPQERWGDSNNKEGNYEQRRENKWTARWGSNDKESENWRDRWGDSGKEGDASREKGFSHFTAHGKDGNNHEKDTERDDNVSRSWKSSYPVGRGRGDLSHHPSQTPQKSSATYGYGRGKPDNDFANFPSRGKFTSGTNAISSGSSRPFQLGLLSDRPGGPSGDRSAFKYSRMKLLDIYRSCDVTDFKIPVDCFEEVSVFLQENALEPLALSAPIAEEAAILKAIDKGDIVNSGVHQATKDGSVGKAGREDQQGGIEDY…
Solanum lycopersicum	iTAG2.3	Solyc04g080240.2	MGDKTQFDSRHSQISKDVQGPNDSIPLSPQWLLPKPGESKAGMVTGDNHLNAHPGYPIRSELAKFPGMSEDMHDNQKKKDVFRPSVLDMESGRRDRWRDEERDTNSAVRRDRWREGDKEIGDGRKVERWSDSSGRHHGEVRRGPGERWTDSGNRDSNHDQRRESKWNTRWGPDEKEADAVREKWSNPSKDAEMHLEKGSPGLAYHGKDDREGDHYRPWRSTSHGRGRSEPTHQTFTPNKQVPTFSHGRGREDGATPTFSLGRGRAVSGGSPMIKGSLHVQSVGAFSEKAESVSSPIRYSRLKMLDVYRGTDMQSCSNFSDVIVQVPSLTQDEPLEPLALCAPSQEELAILKGIDKGDVLSSGAPQTTKDGTLARNSTEHTQPRRGKLGSREDLSFDDSR…
Solanum tuberosum	v3.4	PGSC0003DMG400005140	MGDKTQFDSRLNQISKDVQGPNDSIPLSPQWLLPKPGESKAGIVTGDNHLNIHPGYGIRSELAKFPGMGDDMHDNQKKKDVFRPSVLDMESGRRDRWRDEERDTNSAVRRDRWREGDKEIGDGRKVERWSDSSGRHHGEARRVPGERWTDSGNRENNHDQRRESKWNTRWGPDEKEADAVREKWSNSSKDAEMHLEKGSPGLAYHGKDEREGDHYRPWRSTSHGRGRSEPTHQAFTPNKQVPTFSHGRGREDGATATFSLGRGRALSGGSPMIKGSPHVQSFGAFSEKAENVSSPIQYSRIKMLDVYRVTDMQSCSNFSDVIVQFPSLTQDEPLEPLALCAPSPEELAILKGIDKGDVLSSGAPQITKDGALGRNSTEHTQPRRGKLGSREDLSFDDSR…
Sorghum bicolor	v3.1	Sobic.002G029100	MAATPDRANADLRRRLAVDTPPPPQIAREKQGLDTEIPLSPQWLMKVGENRDPVSQGIRSDLSKTSGTGEDPGYSAKKKDIFRSSVLDGETGRRDRWRDDEREPNSTHRWSRWRETDKEHGDARKVERWSDDTSKHSVDGHRVPQERWGDSNNKEGSYDQRRENKWAARWGSNDKWGDSGKEGDASRGKGFSHYGKDVNSYEKDTEKDDNVSRSWKSSYSAGRGRGDLPHYPSQTPQKSSATYGYGRGKPDNDFANFPNNRGKFTSGTSAISSGSSRPFHLGLLSDRPGGVSDRSAFRYSRMKLLDIYRSCDVTDFKLSVDCLEEVSVFMQEDALEPLALSAPVAEEAAILKAIDKGDIINSGVHQASKDGSAGKAGREEQPGGVEVSGVAGNTDSTAR…
Spirodela polyrhiza	v2	Spipo2G0103200	MTITIPSDLTGPDNPIPLSPQWLLPKPGDNRPGIITVESHFSPSHANRPDSVKASESSEEFSDAEKRTITSRSSFPDAEGGRQNRWRDEERETNSAVRRDRWRDGDKDKDLTDTRRERRSENSSRFSGEVRRAPSDRWNELPNRDNNFDHRRESKWNSRWGPDDKETDGWREKRTDSGRDVEGPRDNGIPPQVNSGKDEKDGENYSRPWRPTSSVARGRGDSSFSQSKQGQPFGYWRGRGENGSSTFSAGRGKFNSSVGSTSAFSSNVMGVLPEISSGDYGDSSLRYSRMKLLDIYRMMDIKNYKKPLDGFIEVPSLTQMELLEPLAISTPCPEELAILKSIDKGDIISSGIPQITKDAAVGRNPVDATPLRHARAGSGEDGLSVDDSKNEILDKFKDD…
Theobroma cacao	v1.1	Thecc1EG034020	MAHSSASDSRHHLTVNPPHPISKDVQGSENPIPLSPQWLLPKPGESKPGLGTMESHPAPYLAHGSQSDVMKPSGNGEEMHDTLKKKDVFRPSLLDMETGRRDRWRDEERDTHSSVRKDHWRDGDKELSDTRRMDRWADNLPSRHFGEARRPPSERWTDSGNRDSNYDQRRESKWNTRWGPDDKDTESLRDKWTDSGRDGDMPLDKGLSHLSSHRKDEREGDHYRPWRSTSSQSRGRGEPPHHQTLTPSKQVPTFSYGRGRGENHPSTLSAGRGRGSAGGNSVASVSSHRQSLGTILDKSEIGHGEPSPLRYNRTKLLDVYRRTDMRIYQKLLEELVQVPSLTQNEPLEPLALCAPNSDEMVVLKGIDKGDITSSGAPQVPKDGPAGRNSIEFTHSRRNK…
Vitis vinifera	Genoscope.12X	GSVIVG01009695001	MADRTDSDSRHNLTLTTPHQISKDVQGSDNPIPLSPQWLLPKPGENKHGMVTGENHFGPYPGYANRADTMKSSGNGDGMLDSLKKKDVFRPTLPDMETGRRDRWRDEERDTNSSIRRDRWREGDKELSDTRKMDRWTENSSTRHFGEARRGPSERWNDSSNRETNYDQRRESKWNTRWGPDDKDTEGLREKWMDSSRDGEMPLDKGLSTNHGKDERDGDLYRPWRPNSLQSRGRAEPSHHQSLTPNKQVHTFSYARGRGENPPPTFALGRGRVNSGGNLMNNYSTISQSLGTVSDKCESGHGEPSPLRYNRTKLLDVYRMTDIRSSGKLLDGFVQVPSLSQEEPLEPLALCAPTSEELVILKGIDKGDIVSSGAPQISKEGSIGRNSEFLPSRRTKPGS…
Zea mays	Ensembl-18	GRMZM2G480002	MAATPDRANADLRHGLSVDTPLPPQIAREKQGLDTEIPLSPQWLMKVGENKDPVSHGIRSDVSKTSGAGEDQGYNTKKKDVFRASVLDGETGRRDRWRDDEREPNSTHRWSRWRETDKEHGDARKAERWSDDTSKHSVDGRRVPQERWGDSNNKDGSYDQRRENKWTARWGSNDKESENWRDRWGDSGKEGDAYREKGLSHHGKDANSYEKDDNISRSWKPSYSAGRGRGDLPNYTSQTLPKSPAPSGYGRGKLDNDFAKFPNSRGKFTSGTSAISSGSSRPFHLGLLSDRPGGISDRSAFRYSRLKLLDIYRNCDVTDFKLSVDCLEELSVFMQEDVLEPLALSAPVAEEATILKAIDKGDIVNSGVHQASKDGSVGKAGREDQPGGVEVSGLAGNTD…
GYF domain containing proteins
Arabidopsis thaliana	columbiaTAIR10	AT1G24300	MAEGKFDLPDDLILSKSSDQLKELASDNSIPLSPQWLYTKSSESKMDVRSPTPMPMGNPSDPNLKDAWRLDAPEDKKDWKKIVSENETNRRWREEERETGLLGARKVDRRKTERRIDNVSSRETGEVKTTAASDRWNDVNSRAAVHEPRRDNKWSSRWGPDDKEKEARCEKVEINKDKEEPQSESQSVVSNVRATSERDSDPRDKWRPRHRMESQSGVPTSYRTAPGFGLDRGRAEGPNLGFTVGRGRASTIGRGSSTSLIGAGSASAPVFRYPRGKLLDMYRKQKPDPSLGRIPTEMDEVASITQVALIEPLAFIAPDTEEEASINGIWKGRIISSEVYTSSGEESLGENSLLKCRIPESGETKVDGALLGFMNGDNGSMKNNDSGLLGSHNGGLGAA…
Arabidopsis thaliana	columbiaTAIR10	AT1G27430	MAEGKFDLPDDLIFSKSSDQLKELASDNSIPLSPQWLYTKSSEYKMDVRSPTPVPMGNPSDPNPKDAWRLDAPEDKKDWKKIVHENETSRRWREEERETGLLGARKVDRRKTERRIDSVSSRETGDIKNAAASDRWNDVNSRAAVHEPRRDNKWSSRWGPDDKEKEARCEKVDINKDKEEPQSESQSVVSNVRATSERDSDTRDKWRPRHRMESQSGGPSSYRAAPGFGLDRGRAEGPNLGFTVGRGRASTIGRGSSTSLIGAGSALSPVFRYPRGKLLDMYRKQKPDSSLGRILTEMDEVASITQVALIEPLAFIAPDAEEEANLNGIWKGRIISSEVYTSSGEESLGGNSLLKCRIPESGETKVDGALLGFMNGDNGSMKNNDSGLLGSHNGGLGAA…
Arabidopsis thaliana	columbiaTAIR10	AT1G36950	MDTDPYQELRMDTDPYQELRMDIDPYQELRMDTDHMTYEQLLQLCNSMGYENSSVKASNIDRCFRNTKPSEFQSLADKICCICQDRFQRRAGVGKLNCGHNFHINSVKPWILTKKQCPVCQKTAHDDEHQTQSYQVETIVLSDDDEEDMNSRDHQQYDPEQLLLFYEIPTGRTHRPFSLTSMRKWWDQGEDVFLKMDNIKGYCCKKVVKKGSFANPSRHINPSRDN
Arabidopsis thaliana	columbiaTAIR10	AT5G23480	MEDDNEKVKGSSKKRLRKPKSLEFVGWGSRNLIEFLESLGRDTTNKISENDVTAIIMNYIREKSRETPLKSKKRRKTVACDEKLRLLFGAGKINVIKVPDLVEKHYVENQEEDLFYDDLYASEDDKQQRLSLSDKVAKQTKQVVSKPRGTFAAIVRDTVKLLYLRKSLVQELAKTPETFESKVVRTFVRIKNPCQLVHVTGVKEGDPIDGNLFQVTNYSYYLKDVTTSSLSDDDFSQEECEELHQRINNGFAKRLTVVDMEEKARSLHEDYLEKRELLQNPDEQKRLVDEVPEIVAEELEPECEDDDDDRTIEDSLIVPNPEAHQSDKEQRQRDLPVSSSVKKSQENSLLLKNPEEQLRLLCDVPDVVAEKLEPEFVDDDGKLVNDATVPNPEAFTEAH…
Arabidopsis thaliana	columbiaTAIR10	AT3G51120	MENQQKQLQQGVPELASLAGREESSVRGIDLMRVDQCEEIGVNQVPALSVPASTVAGAVAVPMSNEQEVKVIDEAAPIKRKRGRPPRAQANTPLHIRPPPPPPKKEDKEEDVCFICFDGGDLVLCDRRNCPKAYHPACIKRDEAFFRTTAKWNCGWHICGTCQKASSYMCYTCTFSVCKRCIKDADYVIVRGNMGLCGTCIKPIMLIENIAQGDNEAVKVDFDDKLSWEYLFKVYWLCLKEELSLTVDELTRANNPWKEVPNTAPKVESQNDHTNNRALDVAVNGTKRRRTSDSPTLPNKLDGKNPSNILKKAPGDTSWATKELLEFVSFMKNGDTSVLSQFDVQGLLLDYIKKKNLRDPLQKSQVLCDQMLVKLFGKQRVGHFEMLKLLESHVLIQEK…
Arabidopsis thaliana	columbiaTAIR10	AT2G18090	MPEIDLMRVDHCVSDVKLDDSSSSPPGFFDGGGVPLDSDVKLDEEDSDSLKKRGRRGRPPRILAKASSPPISRKRREDEDVCFVCFDGGSLVLCDRRGCPKAYHPACVKRTEAFFRSRSKWNCGWHICTTCQKDSFYMCYTCPYSVCKRCVRSSEYVVVRENKGFCGICMKTIMLIENAAEANKEKVQVDFDDQGSWEYLFKIYWVSLKEKLGLSLDDLTKAKNPWKSSSSTAAKRRTTSRVHEKDDGNSPGVMKIRRAKVRKMDAVSVSNLGPSLDSNCSLGDRLPQLTSAATWATNELLDFVGYMKNGDISVLSKYDVQTLVLEYVRRNNLQNSPQNSEIMCDSKLMRLFGKERVDNLEMLKLLDSHFIDQVRSPVTDNSAGGVTETMSYQVNAGRS…
Arabidopsis thaliana	columbiaTAIR10	AT2G16485 (NERD)	MDSDSERASLESIKDNSECVHVSNEPNLTATCVDSSVGEEGVTDVNSSAAVSELVPPEQGEGALLNSVPEISERGIPVDVVSSVDGGGEENAAFNIQEIDSVGGDAAAVEEVPLKSSSVVGEGREEEAGASIVKEEDFVAEANLSGDRLEENKEVSMEEEPSSHELSVCEVNGVDSLNDEENREVGEQIVCGSMGGEEIESDLESKKEKVDVIEEETTAQAASLVNAIEIPDDKEVACVAGFTEISSQDKGLDESGNGFLDEEPVKELQIGEGAKDLTDGDAKEGVDVTEDEMDIQVLKKSKEEEKVDSTTELEIETMRLEVHDVATEMSDKTVISSAVVTQFTGETSNDKETVMDDVKEDVDKDSEAGKSLDIHVPEATEEVDTDVNYGVGIEKEGDG…
Arabidopsis thaliana	columbiaTAIR10	AT5G08430	MGDITWVEEGNGSATSSRKRKARPKRFEFVGWGSRQLIEFLHSLGKDTSEMISRYDVSDTIAKYISKEGLLDPSNKKKVVCDKRLVLLFGTRTIFRMKVYDLLEKHYKENQDDSDFDFLYEDEPQIICHSEKIAKRTSKVVKKPRGTFAAIVSDNIKLLYLRKSLVQELLKSPDTFEGKMLGSFVRIKSDPNDYLQKYPYQLVQVTGVKKEHGTDDFLLQVTNYVKDVSISVLSDDNFSQEECEDLHQRIKNGLLKKPTIVEMEEKAKKLHKDQTKHWLGREIELLKRLIDRANEKGWRRELSEYLDKRELLQNPDEQARLLREVPEVIGEELVQNPEVSSPEAHKSDNEQRLSESPLSCIHETPEARNLFGGEDQQFNNGYVMSNPITTPGITSCATE…
Homo sapiens	Acc. No. NM_022574	HsGIGYF1	MAAETLNFGPEWLRALSGGGSVASPPPSPAMPKYKLADYRYGREEMLALYVKENKVPEELQDKEFAAVLQDEPLQPLALEPLTEEEQRNFSLSVNSVAVLRLMGKGAGPPLAGTSRGRGSTRSRGRGRGDSCFYQRSIEEGDGAFGRSPREIQRSQSWDDRGERRFEKSARRDGARCGFEEGGAGPRKEHARSDSENWRSLREEQEEEEEGSWRLGAGPRRDGDRWRSASPDGGPRSAGWREHGERRRKFEFDLRGDRGGCGEEEGRGGGGSSHLRRCRAPEGFEEDKDGLPEWCLDDEDEEMGTFDASGAFLPLKKGPKEPIPEEQELDFQGLEEEEEPSEGLEEEGPEAGGKELTPLPPQEEKSSSPSPLPTLGPLWGTNGDGDETAEKEPPAAEDD…
Homo sapiens	Acc. No. AY176045	HsGIGYF2	MAAETQTLNFGPEWLRALSSGGSITSPPLSPALPKYKLADYRYGREEMLALFLKDNKIPSDLLDKEFLPILQEEPLPPLALVPFTEEEQRNFSMSVNSAAVLRLTGRGGGGTVVGAPRGRSSSRGRGRGRGECGFYQRSFDEVEGVFGRGGGREMHRSQSWEERGDRRFEKPGRKDVGRPNFEEGGPTSVGRKHEFIRSESENWRIFREEQNGEDEDGGWRLAGSRRDGERWRPHSPDGPRSAGWREHMERRRRFEFDFRDRDDERGYRRVRSGSGSIDDDRDSLPEWCLEDAEEEMGTFDSSGAFLSLKKVQKEPIPEEQEMDFRPVDEGEECSDSEGSHNEEAKEPDKTNKKEGEKTDRVGVEASEETPQTSSSSARPGTPSDHQSQEASQFERKDE…
Homo sapiens	Acc. No. AY176043	HsCD2BP2	MPKRKVTFQGVGDEEDEDEIIVPKKKLVDPVAGSGGPGSRFKGKHSLDSDEEEDDDDGGSSKYDILASEDVEGQEAATLPSEGGVRITPFNLQEEMEEGHFDADGNYFLNRDAQIRDSWLDNIDWVKIRERPPGQRQASDSEEEDSLGQTSMSAQALLEGLLELLLPRETVAGALRRLGARGGGKGRKGPGQPSSPQRLDRLSGLADQMVARGNLGVYQETRERLAMRLKGLGCQTLGPHNPTPPPSLDMFAEELAEEELETPTPTQRGEAESRGDGLVDVMWEYKWENTGDAELYGPFTSAQMQTWVSEGYFPDGVYCRKLDPPGGQFYNSKRIDFDLYT
Mus musculus	Acc. No. Z36041	MmGIGYF2	MAAETQTLNFGPEWLRALSSGGSITSPPLSPALPKYKLADYRYGREEMLALFLKDYKIPFDLLEKEFLPILQEEPLPPLALVPFTEEEQRNFSMSVNSAAVLRLTGRGGGGGTVVGAPRGRSSSRGRGRGRGECGFYQRSFDEVXGVFGRGGGREMHRSQSWEERGDRRFEKPGRKDVGRPNFEESGPTSVGRKHEFIRSESENWRIFREEQNGEDEDGGWRLAGSRRDGERWRPHSPDGPRSTGWREHMERRRRFEFDFRDRDDERGYRRVRSGSGSIDDDRDSLPEWCLEDAEEEMGTFDSSGAFLSLKKVQKEPIPEEQEMDFRPVEEGEERSDSDSSHNEEAKEPDKTNRREGEKTDRAGAEASEEVPQTSLSSARPGTPSDHQPQEATQFERKD…
Saccharomyces cerevisiae	Acc. No. AF104222	ScSMY2	MGLLELFTILQIPTHAVQWSLRVHHFHSYSLSFYLPSSSPIYSTSQPTSIMIAPDSQRLFGSFDEQFKDLKLDSVDTENNNTHGVSTILDSSPASVNNNTNGAVAASVNTVPGSTFRSNTPLLGGRHPLSRTSSLIDSIGIQRAASPFSSMKEPFIPQSSGVMSSSFWHGDHPESRVSTPVQQHPLLQRNESSSSFSYAANLGVNLSTHSLAVDITPLSTPTAAQSHVNLFPSSDIPPNMSMNGMSQLPAPVSVESSWRYIDTQGQIHGPFTTQMMSQWYIGGYFASTLQISRLGSTPETLGINDIFITLGELMTKLEKYDTDPFTTFDKLHVQTTSSDSINLNLAPYASGVAATGTIKATENDIFKPLTHDNIWDMDGGTTSKGVDIKLASATTISQT…
